# Supplementary material for: Synthesis of Bioactive Nickel Nanoparticles Using Bacterial Strains from an Antarctic Consortium
Source: Mar Drugs. 2024 Feb 14;22(2):89. doi: 10.3390/md22020089 (PMC10890439; doi:10.3390/md22020089)
Supplement: Supplementary file 1 [file marinedrugs-22-00089-s001.zip]

Archive with 1 entries (1 files):
- marinedrugs-2868263-supplementary.pdf
